# Supplementary material for: Precision Medicine in Children and Young Adults with Hematologic Malignancies and Blood Disorders: The Columbia University Experience
Source: Front Pediatr. 2017 Dec 12;5:265. doi: 10.3389/fped.2017.00265 (PMC5732960; doi:10.3389/fped.2017.00265)
Supplement: Supplementary file 2 [file Table_2.xlsx]

## Sheet: Table S2
Supplementary Table S2. Somatic and germline variants, including fusions.
Diagnostic Category	ID	Diagnosis	Specimen Tested	Specimen Description	NGS Test	Mutation Type	Variant Classification [see next tab for description]	Transcript ID (Source RefSeq except where noted)	Gene/ Fusion	Variant	Mutation Classification
Lymphoid	PIP13-95124	ALL/ AML	Relapse	T1: BM (ALL)	tumor-normal WES/ RNAseq	Somatic	Tier 2	NM_002524.4	NRAS	c.182A>G, p.Q61R	Missense
Lymphoid	PIP13-95124	ALL/ AML	Relapse	T1: BM (ALL)	tumor-normal WES/ RNAseq	Somatic	Fusion	MLL (KMT2A): NM_005933 - AFF1: NM_005935	MLL-AFF1 (KMT2A-AFF1)		Frameshift
Lymphoid	PIP13-95124	ALL/ AML	Relapse	T1: BM (ALL)	tumor-normal WES/ RNAseq	Somatic	Tier 4	MLL (KMT2A): NM_005933 - AFF1: NM_005935	DNMT1	c.1436A>C, p.E479A	Missense
Lymphoid	PIP13-95124	ALL/ AML	Relapse	T1: BM (ALL)	tumor-normal WES/ RNAseq	Somatic	Tier 4	NM_001200001.1	NOTCH2	c.137A>G, p.N46S	Missense
Lymphoid	PIP13-95124	ALL/ AML	Relapse	T1: BM (ALL)	tumor-normal WES/ RNAseq	Somatic	Tier 4	NM_001200001.1	NOTCH2	c.127G>A, p.E43K	Missense
Lymphoid	PIP13-95124	ALL/ AML	Relapse	T2: BM (AML)	tumor-normal WES/ RNAseq	Somatic	Tier 2	NM_002524.4	NRAS	c.182A>G, p.Q61R	Missense
Lymphoid	PIP13-95124	ALL/ AML	Relapse	T2: BM (AML)	tumor-normal WES/ RNAseq	Somatic	Tier 4	NM_006219.2	PIK3CB	c.754G>A, p.G252R	Missense
Lymphoid	PIP13-95124	ALL/ AML	Relapse	T2: BM (AML)	tumor-normal WES/ RNAseq	Somatic	Tier 4	NM_001127208.2	TET2	c.1805G>A, p.R602H	Missense
Lymphoid	PIP13-95124	ALL/ AML	Relapse	T2: BM (AML)	tumor-normal WES/ RNAseq	Somatic	Fusion	MLL (KMT2A): NM_005933 - AFF1: NM_005935	MLL-AFF1 (KMT2A-AFF1)		Frameshift
Lymphoid	PIP13-95124	ALL/ AML	Relapse	T2: BM (AML)	tumor-normal WES/ RNAseq	Somatic	Tier 2	MLL (KMT2A): NM_005933 - AFF1: NM_005935	MLH1	c.147_148del12, p.50_53delIVKE	In-frame deletion
Lymphoid	PIP13-95124	ALL/ AML	Relapse	T2: BM (AML)	tumor-normal WES/ RNAseq	Somatic	Tier 4	NM_000038.5	APC	c.4196G>A, p.R1399H	Missense
Lymphoid	PIP13-95124	ALL/ AML	Relapse	T2: BM (AML)	tumor-normal WES/ RNAseq	Somatic	Tier 4	NM_001130823	DNMT1	c.1436A>C, p.E479A	Missense
Lymphoid	PIP13-95124	ALL/ AML	Relapse	T2: BM (AML)	tumor-normal WES/ RNAseq	Somatic	Tier 4	NM_000215.3	JAK3	c.2869G>A, p.V957M	Missense
Lymphoid	PIP13-95124	ALL/ AML	Relapse	T2: BM (AML)	tumor-normal WES/ RNAseq	Somatic	Tier 4	NM_001200001.1	NOTCH2	c.137A>G, p.N46S	Missense
Lymphoid	PIP13-95124	ALL/ AML	Relapse	T2: BM (AML)	tumor-normal WES/ RNAseq	Somatic	Tier 4	NM_001200001.1	NOTCH2	c.127G>A, p.E43K	Missense
Lymphoid	PIP13-95124	ALL/ AML	Relapse	T2: BM (AML)	tumor-normal WES/ RNAseq	Somatic	Tier 4	NM_030625.2	TET1	c.5348G>A, p.R1783Q	Missense
Lymphoid	PIP13-95124	ALL/ AML	Relapse	T2: BM (AML)	tumor-normal WES/ RNAseq	Somatic	Tier 2	NM_000546.5	TP53	c.G743A, p.R248Q	Missense
Lymphoid	PIP13-95124	ALL/ AML	Relapse	T2: BM (AML)	tumor-normal WES/ RNAseq	Somatic	Tier 2	NM_000546.5	TP53	c.733G>A, p.G245S	Missense
Lymphoid	PIP13-95124	ALL/ AML	Relapse	T2: BM (AML)	tumor-normal WES/ RNAseq	Somatic	Tier 2	NM_000249.3	MLH1	c.790_1G>A (?rspl)	Splice site
Lymphoid	PIP14-92247	T-ALL	Blood-constitutional	Proband + both parents	constitutional WES	Germline	Germline variant	NM_000535.5	PMS2	c.1376C >G, p.S459X	Nonsense
Lymphoid	PIP14-20062	Pre-B ALL	Relapse	T1: BM (ALL)	tumor-normal WES/ RNAseq	Germline	ACMG secondary germline VOUS	NM_003001.3	SDHC	c.224G>A, p.G75D	Heterozygous; missense
Lymphoid	PIP14-20062	Pre-B ALL	Relapse	T1: BM (ALL)	tumor-normal WES/ RNAseq	Somatic	Fusion	AFF3: NM_002285 - REV1: NM_016316	AFF3-REV1		Fusion
Lymphoid	PIP14-20062	Pre-B ALL	Diagnostic	T2: BM (ALL)	tumor-normal WES	Somatic	Tier 3	NM_014159.6	SETD2	c.4405delA, p.L1467fs	Frameshift
Lymphoid	PIP14-20062	Pre-B ALL	Diagnostic	T2: BM (ALL)	tumor-normal WES	Somatic	Tier 4	NM_004187.3	KDM5C	c.2774 T>G, p.V925G	Missense
Lymphoid	PIP14-20062	Pre-B ALL	Diagnostic	T2: BM (ALL)	tumor-normal WES	Somatic	Tier 4	NM_017617.3	NOTCH1	c.3047 G>T, p.S1016I	Missense
Lymphoid	PIP14-20062	Pre-B ALL	Diagnostic	T2: BM (ALL)	tumor-normal WES	Somatic	Tier 2	NM_033360.2	KRAS	c.183 A>T, p.Q61H	Missense
Lymphoid	PIP14-20062	Pre-B ALL	Diagnostic	T2: BM (ALL)	tumor-normal WES	Germline	ACMG secondary germline VOUS	NM_003001.3	SDHC	c.224G>A, p.G75D	Heterozygous; missense
Lymphoid	PIP15-26188	Pre-B ALL	Relapse	T1: BM (ALL)	tumor-normal WES/ RNAseq	Somatic	Fusion		BCR-ABL like
Lymphoid	PIP15-26188	Pre-B ALL	Relapse	T1: BM (ALL)	tumor-normal WES/ RNAseq	Somatic	Fusion		NUP214-ABL1 (by targeted RT-PCR)
Lymphoid	PIP15-26188	Pre-B ALL	Relapse	T1: BM (ALL)	tumor-normal WES/ RNAseq	Somatic	Tier 2	NM_001134373.2	NT5C2	c.1219G>T, p.D407Y	Missense
Lymphoid	PIP15-79700	B-ALL	Diagnostic	T1: BM (ALL)	tumor-normal WES	Somatic	Tier 2	NM_002524.4	NRAS	c.183A>T, p.Q61H	Missense
Lymphoid	PIP16-33615	ETP T-ALL/ AML	Relapse	T1: Peripheral blood (ETP T-ALL)	tumor-normal WES/ RNAseq	Somatic	Tier 2	NM_002524.4	NRAS	c.34G>A, G12S	Missense
Lymphoid	PIP16-33615	ETP T-ALL/ AML	Relapse	T1: Peripheral blood (ETP T-ALL)	tumor-normal WES/ RNAseq	Somatic	Tier 2	NM_024426	WT1	c.1138delCinsTAG, p.R380fs	Frameshift
Lymphoid	PIP16-33615	ETP T-ALL/ AML	Relapse	T1: Peripheral blood (ETP T-ALL)	tumor-normal WES/ RNAseq	Somatic	Tier 2	NM_017617	NOTCH1	c.4775C>T, p.F1592S	Missense
Lymphoid	PIP16-33615	ETP T-ALL/ AML	Relapse	T1: Peripheral blood (ETP T-ALL)	tumor-normal WES/ RNAseq	Somatic	Tier 2	NM_138576	BCL11B	c.2330C>T, p.P777L	Missense
Lymphoid	PIP16-33615	ETP T-ALL/ AML	Relapse	T2: BM (AML)	tumor-normal WES/ RNAseq	Somatic	Tier 2	NM_002524.4	NRAS	c.34G>A, G12S	Missense
Lymphoid	PIP16-33615	ETP T-ALL/ AML	Relapse	T2: BM (AML)	tumor-normal WES/ RNAseq	Somatic	Tier 2	NM_024426	WT1	c.1138delCinsTAG, p.R380fs	Frameshift
Lymphoid	PIP16-33615	ETP T-ALL/ AML	Relapse	T2: BM (AML)	tumor-normal WES/ RNAseq	Somatic	Tier 2	NM_017617	NOTCH1	c.4775C>T, p.F1592S	Missense
Lymphoid	PIP16-33615	ETP T-ALL/ AML	Relapse	T2: BM (AML)	tumor-normal WES/ RNAseq	Somatic	Tier 2	NM_138576	BCL11B	c.2330C>T, p.P777L	Missense
Lymphoid	PIP16-33615	ETP T-ALL/ AML	Relapse	T3: Peripheral blood (ETP T-ALL)	tumor-normal WES/ RNAseq	Somatic	Tier 2	NM_002524.4	NRAS	c.34G>A, G12S	Missense
Lymphoid	PIP16-33615	ETP T-ALL/ AML	Relapse	T3: Peripheral blood (ETP T-ALL)	tumor-normal WES/ RNAseq	Somatic	Tier 2	NM_024426	WT1	c.1138delCinsTAG, p.R380fs	Missense
Lymphoid	PIP16-33615	ETP T-ALL/ AML	Relapse	T3: Peripheral blood (ETP T-ALL)	tumor-normal WES/ RNAseq	Somatic	Tier 2	NM_017617	NOTCH1	c.4898G>A. p.R1633H	Missense
Lymphoid	PIP16-33615	ETP T-ALL/ AML	Relapse	T3: Peripheral blood (ETP T-ALL)	tumor-normal WES/ RNAseq	Somatic	Tier 2	NM_017617	NOTCH1	c.4799T>C, p.L1600P	Missense
Lymphoid	PIP16-33615	ETP T-ALL/ AML	Relapse	T3: Peripheral blood (ETP T-ALL)	tumor-normal WES/ RNAseq	Somatic	Tier 2	NM_138576	BCL11B	c.2330C>T, p.P777L	Missense
Lymphoid	PIP16-33615	ETP T-ALL/ AML	Relapse	T3: Peripheral blood (ETP T-ALL)	tumor-normal WES/ RNAseq	Somatic	Tier 4	NM_033632	FBXW7	c.1690G>C, p.R564G	Missense
Lymphoid	PIP15-51609	B-ALL	Relapse	T1: BM (ALL)	Targeted gene panel	Somatic	Tier 4	NM_000548.3	TSC2	c.344G>A, p.R115H	Missense
Lymphoid	PIP15-51609	B-ALL	Relapse	T1: BM (ALL)	Targeted gene panel/ RNAseq	Somatic	Tier 4	NM_016734.1	PAX5	c.244G>A, p.V82I	Missense
Lymphoid	PIP15-16072	Pre-B ALL	Diagnostic	T1: BM (ALL)	tumor-normal WES/ RNAseq	Somatic	Tier 2	NM_033360.2	KRAS	c.38G>A, p.G13D	Missense
Lymphoid	PIP15-16072	Pre-B ALL	Diagnostic	T1: BM (ALL)	tumor-normal WES/ RNAseq	Somatic	Tier 2	NM_016734.1	PAX5	c.239C>G, p.P80R	Missense
Lymphoid	PIP15-16072	Pre-B ALL	Diagnostic	T1: BM (ALL)	tumor-normal WES/ RNAseq	Somatic	Fusion	SMARCC2: NM_003075 - PDGFRB: NM_002609	SMARCC2-PDGFRB		Fusion
Lymphoid	PIP15-16072	Pre-B ALL	Relapse	T2: BM (ALL)	tumor-normal WES/ RNAseq	Somatic	Fusion	SMARCC2: NM_003075 - PDGFRB: NM_002609	SMARCC2-PDGFRB		Fusion
Lymphoid	PIP15-64793	B-ALL	Diagnostic	T1: BM (ALL)	tumor-normal WES/ RNAseq	Somatic	Tier 2	NM_016734.1	PAX5	c.1013-2A>G, p.?	Splice site
Lymphoid	PIP15-64793	B-ALL	Diagnostic	T1: BM (ALL)	tumor-normal WES/ RNAseq	Somatic	Fusion	FOXP1: NM_032682 - ABL1: NM_007313; NM_005157	FOXP1-ABL1		Fusion
Lymphoid	PIP16-63590	B-ALL	Relapse	T1: BM (ALL)	tumor-normal WES/ RNAseq	Somatic	Tier 2	NM_004380.2	CREBBP	c.4471C>A, p.Q1491K	Missense
Lymphoid	PIP16-16051	B-ALL	Diagnostic	T1: BM (ALL)	tumor-normal WES/ RNAseq	Somatic	Tier 2	NM_002524.4	NRAS	c.38G>A, p.G13D	Missense
Lymphoid	PIP16-86983	B-ALL	Diagnostic	T1: BM (ALL)	tumor-normal WES/ RNAseq	Somatic	Tier 2	NM_004985.4	KRAS	c.38G>A, p.Gly13Asp	Missense
Lymphoid	PIP16-86983	B-ALL	Diagnostic	T1: BM (ALL)	tumor-normal WES/ RNAseq	Somatic	Tier 2	NM_004380	CREBBP	c.3386+1G>A, p.?	Splice site
Lymphoid	PIP16-26292	B-ALL	Relapse	T1: Left testical	tumor-normal WES/ RNAseq	Somatic	Fusion	ETV6: NM_001987 - RUNX1: NM_001754	ETV6-RUNX1		In-frame fusion
Lymphoid	PIP16-10468	B-ALL	Diagnostic	T1: BM (ALL)	tumor-normal WES/ RNAseq	Somatic	Tier 2	NM_002834.3	PTPN11	c.417G>C, p.E139D	Missense
Lymphoid	PIP16-10468	B-ALL	Diagnostic	T1: BM (ALL)	tumor-normal WES/ RNAseq	Somatic	Tier 2	NM_004119.2	FLT3	c.2028C>A, p.N676K	Missense
Lymphoid	PIP16-10468	B-ALL	Diagnostic	T1: BM (ALL)	tumor-normal WES/ RNAseq	Germline	Germline variant affecting therapy	HGVS designation NM_000463.2 c.53_-52[6,7]	UGT1A1	*28/*28	Homozygous
Lymphoid	PIP16-45240	B-ALL	Diagnostic	T1: Leftover DNA from prior testing	tumor-normal WES	Somatic	Tier 2	NM_002185.2	IL7R	c.727_728insGGTGCT, p.L242_L243insRC (also called p.L243delinsRCL)	In-frame insertion
Lymphoid	PIP16-45240	B-ALL	Diagnostic	T1: Leftover DNA from prior testing	tumor-normal WES	Somatic	Tier 2	NM_001025203.1	U2AF1	c.101C>T, p.S34F	Missense
Lymphoid	PIP16-45240	B-ALL	Diagnostic	T1: Leftover DNA from prior testing	tumor-normal WES	Somatic	Tier 2	NM_005475.2	SH2B3	c.1248dupG, p.S417Vfs (also called p.L416fs)	Frameshift
Lymphoid	PIP16-45240	B-ALL	Diagnostic	T1: Leftover DNA from prior testing	tumor-normal WES	Somatic	Tier 3	NM_003482.3	MLL2 (KMT2D)	c.13401_13402insGGTC, p.R4468Gfs (also called c.13399_13400insTCGG,p.L4467fs)	Frameshift
Lymphoid	PIP16-45240	B-ALL	Diagnostic	T1: Leftover DNA from prior testing	tumor-normal WES	Germline	Germline variant affecting therapy	HGVS designation NM_000463.2 c.53_-52[6,7]	UGT1A1	*28/*28	Homozygous
Lymphoid	PIP16-76290	T-ALL	Relapse	T1: Peripheral blood (ALL)	tumor-normal WES/ RNAseq	Somatic	Tier 2	NM_000546	TP53	c.743G>A, R248Q	Missense
Lymphoid	PIP16-76290	T-ALL	Relapse	T1: Peripheral blood (ALL)	tumor-normal WES/ RNAseq	Somatic	Tier 2	NM_000314	PTEN	c.702_703insC, p.E235fs	Frameshift
Lymphoid	PIP16-76290	T-ALL	Relapse	T1: Peripheral blood (ALL)	tumor-normal WES/ RNAseq	Somatic	Tier 2	NM_03362	FBXW7	c.1393_4delinsTC, p.R465S	Missense
Lymphoid	PIP16-76290	T-ALL	Relapse	T1: Peripheral blood (ALL)	tumor-normal WES/ RNAseq	Somatic	Tier 3	NM_014516.3	CNOT3	c.732dupC, p.S254fs	Frameshift
Lymphoid	PIP16-76290	T-ALL	Relapse	T1: Peripheral blood (ALL)	tumor-normal WES/ RNAseq	Somatic	Tier 4	NM_001128849.1	SMARCA4	c.3692C>T, p.A1231V	Missense
Lymphoid	PIP16-22641	Pre-B ALL	Diagnostic	T1: BM (ALL)	tumor-normal WES/ RNAseq	Somatic	Tier 2	NM_033360.2	KRAS	c.35G>A, p.G12D	Missense
Lymphoid	PIP16-22641	Pre-B ALL	Diagnostic	T1: BM (ALL)	tumor-normal WES/ RNAseq	Somatic	Tier 4	NM_000545.5	HNF1A	c.1217C>T, p.A406V	Missense
Lymphoid	PIP16-22641	Pre-B ALL	Diagnostic	T1: BM (ALL)	tumor-normal WES/ RNAseq	Somatic	Fusion	KDM6A: NM_021140 - PTK2B (FAK2): NM_004103; NM_173176; NM_173174; NM_173175	KDM6A-PTK2B (FAK2)		Fusion
Lymphoid	PIP17-26847	B-ALL	Diagnostic	T1: BM (ALL)	tumor-normal WES/ RNAseq	Somatic	Fusion	KAT6A: NM_001099413; NM_001099412; NM_006766) - NUTM1: NM_175741	KAT6A-NUTM1		Fusion
Lymphoid	PIP17-49519	B-ALL	Relapse	T1: BM (ALL)	tumor-normal WES/ RNAseq	Somatic	Fusion	ZMYND8: NM_183048; NM_012408; NM_183047 - JAK2: NM_004972	ZMYND8-JAK2		In-frame fusion
Lymphoid	PIP17-19896	ETP T-ALL	Diagnostic	T1: BM (ALL)	tumor-normal WES/ RNAseq	Somatic	Tier 2	NM_000546.4	TP53	c.586C>T, p.R196X	Nonsense
Lymphoid	PIP17-19896	ETP T-ALL	Diagnostic	T1: BM (ALL)	tumor-normal WES/ RNAseq	Somatic	Tier 2	NM_024426.4	WT1	c.1159G>T, p.E387X	Nonsense
Lymphoid	PIP17-19896	ETP T-ALL	Diagnostic	T1: BM (ALL)	tumor-normal WES/ RNAseq	Somatic	Tier 2	NM_004456.4	EZH2	c.2111-1G>A, p.?	Splice site
Lymphoid	PIP17-19896	ETP T-ALL	Diagnostic	T1: BM (ALL)	tumor-normal WES/ RNAseq	Somatic	Tier 2	NM_004456.4	EZH2	c.1061G>A, p.R354H	Missense
Lymphoid	PIP17-19896	ETP T-ALL	Diagnostic	T1: BM (ALL)	tumor-normal WES/ RNAseq	Somatic	Tier 4	NM_001015877.1	PHF6	c.585+5G>T, p.?	Splice site
Lymphoid	PIP17-19896	ETP T-ALL	Diagnostic	T1: BM (ALL)	tumor-normal WES/ RNAseq	Somatic	Tier 4	NM_016507.2	CDK12	c.2771G>C, p.C924S	Missense
Lymphoid	PIP17-19896	ETP T-ALL	Diagnostic	T1: BM (ALL)	tumor-normal WES/ RNAseq	Somatic	Fusion	PICALM: NM_007166; NM_001008660 - MLLT10: NM_004641; NM_001195626	PICALM-MLLT10		Fusion
Lymphoid	PIP17-19896	AML (Myeloid sarcoma)	Relapse	T2: Mediastinal Mass (AML)	tumor-normal WES/ RNAseq	Somatic	Tier 2	NM_024426.4	WT1	c.1159G>T, p.E387X	Nonsense
Lymphoid	PIP17-19896	AML (Myeloid sarcoma)	Relapse	T2: Mediastinal Mass (AML)	tumor-normal WES/ RNAseq	Somatic	Tier 2	NM_000546.4	TP53	c.586C>T, p.R196X	Nonsense
Lymphoid	PIP17-19896	AML (Myeloid sarcoma)	Relapse	T2: Mediastinal Mass (AML)	tumor-normal WES/ RNAseq	Somatic	Tier 4	NM_016507.2	CDK12	c.2667_2668delinsGG, p.S889_R890delinsRG	?Nino
Lymphoid	PIP17-19896	AML (Myeloid sarcoma)	Relapse	T2: Mediastinal Mass (AML)	tumor-normal WES/ RNAseq	Somatic	Tier 4	NM_016507.2	CDK12	c.2771G>C, p.C924S	Missense
Lymphoid	PIP17-19896	AML (Myeloid sarcoma)	Relapse	T2: Mediastinal Mass (AML)	tumor-normal WES/ RNAseq	Somatic	Tier 2	NM_004456.4	EZH2	c.2111-1G>A, p.?	Splice site
Lymphoid	PIP17-19896	AML (Myeloid sarcoma)	Relapse	T2: Mediastinal Mass (AML)	tumor-normal WES/ RNAseq	Somatic	Tier 2	NM_004456.4	EZH2	c.1061G>A, p.R354H	Missense
Lymphoid	PIP17-19896	AML (Myeloid sarcoma)	Relapse	T2: Mediastinal Mass (AML)	tumor-normal WES/ RNAseq	Somatic	Tier 4	NM_001015877.1	PHF6	c.585+5G>T, p.?	Splice site
Lymphoid	PIP17-19896	AML (Myeloid sarcoma)	Relapse	T2: Mediastinal Mass (AML)	tumor-normal WES/ RNAseq	Somatic	Fusion	PICALM: NM_007166; NM_001008660 - MLLT10: NM_004641; NM_001195626	PICALM-MLLT10		Fusion
Lymphoid	PIP17-19896	AML (Myeloid sarcoma)	Relapse	T3: Progression- Mediastinal Mass (AML)	tumor-normal WES	Somatic	Tier 2	NM_000546.4	TP53	c.586C>T, p.R196X	Nonsense
Lymphoid	PIP17-19896	AML (Myeloid sarcoma)	Relapse	T3: Progression- Mediastinal Mass (AML)	tumor-normal WES	Somatic	Tier 2	NM_024426.4	WT1	c.1159G>T, p.E387X	Nonsense
Lymphoid	PIP17-19896	AML (Myeloid sarcoma)	Relapse	T3: Progression- Mediastinal Mass (AML)	tumor-normal WES	Somatic	Tier 2	NM_004456.4	EZH2	c.2111-1G>A, p.?	Splice site
Lymphoid	PIP17-19896	AML (Myeloid sarcoma)	Relapse	T3: Progression- Mediastinal Mass (AML)	tumor-normal WES	Somatic	Tier 2	NM_004456.4	EZH2	c.1061G>A, p.R354H	Missense
Lymphoid	PIP17-19896	AML (Myeloid sarcoma)	Relapse	T3: Progression- Mediastinal Mass (AML)	tumor-normal WES	Somatic	Tier 4	NM_001015877.1	PHF6	c.585+5G>T, p.?	Splice site
Lymphoid	PIP17-19896	AML (Myeloid sarcoma)	Relapse	T3: Progression- Mediastinal Mass (AML)	tumor-normal WES	Somatic	Tier 4	NM_016507.2	CDK12	c.2771G>C, p.C924S	Missense
Lymphoid	PIP17-94356	B-ALL	Diagnostic	T1: BM (ALL)	tumor-normal WES/ RNAseq	Somatic	Tier 2	NM_002524.4	NRAS	c.35G>A, p.G12D	Missense
Lymphoid	PIP17-94356	B-ALL	Diagnostic	T1: BM (ALL)	tumor-normal WES/ RNAseq	Somatic	Tier 2	NM_016734.1	PAX5	c.239C>G, p.P80R	Missense
Lymphoid	PIP17-94356	B-ALL	Diagnostic	T1: BM (ALL)	tumor-normal WES/ RNAseq	Somatic	Tier 2	NM_002185.2	IL7R	c.731_732insGGGGTCGGGGTGCTT, p.T244_I245insGSGCF	In-frame insertion
Myeloid	PIP13-45348	AML	Diagnostic	T1: BM (AML)	tumor-normal WES/ RNAseq	Somatic	Tier 2	NM_005896.2	IDH1	c.394C>T, p.R132C	Missense
Myeloid	PIP13-45348	AML	Diagnostic	T1: BM (AML)	tumor-normal WES/ RNAseq	Somatic	Tier 2	NM_002524.4	NRAS	c.38G>C, p.G13A	Missense
Myeloid	PIP13-45348	AML	Diagnostic	T1: BM (AML)	tumor-normal WES/ RNAseq	Somatic	Tier 2	NM_000378.4	WT1	c.1334G>C, p.R445Q	Missense
Myeloid	PIP13-45348	AML	Diagnostic	T1: BM (AML)	tumor-normal WES/ RNAseq	Germline	Germline variant affecting therapy	NM_001360.2	IMPDH2	c.99-4G>A	Splice site
Myeloid	PIP13-45348	AML	Relapse	T2: BM (AML)	tumor-normal WES	Somatic	Tier 2	NM_005896.2	IDH1	c.394C>T, p.R132C	Missense
Myeloid	PIP13-50662	AML	Refractory	T1: BM (AML)	tumor-normal WES	Somatic	Tier 2	NM_002834.3	PTPN11	c.1508 G>T, p.G503V	Missense
Myeloid	PIP13-77086	AML	Relapse	T1: BM (AML)	tumor-normal WES	Somatic	Tier 2	NM_001093772.1	KIT	c.1965T>G, p.Asn655Lys	Missense
Myeloid	PIP13-77086	AML	Relapse	T1: BM (AML)	tumor-normal WES	Somatic	Tier 4	NM_052814.3	CARD9	c.1117C>T, p.R373W	Missense
Myeloid	PIP13-77086	AML	Relapse	T1: BM (AML)	tumor-normal WES	Somatic	Tier 4	NM_025134.3	CHD9	c.2701G>A, p.V701I	Missense
Myeloid	PIP13-77086	AML	Relapse	T1: BM (AML)	tumor-normal WES	Somatic	Tier 4	NM_001031836	KCNU1	c.2818C>T, p.D940Y	Missense
Myeloid	PIP13-77086	AML	Relapse	T1: BM (AML)	tumor-normal WES	Somatic	Tier 3	NM_001356.4	DDX3X	c.1061G>T, p.Asp354Gly	Missense
Myeloid	14-19750	AML	Blood-constitutional	Proband + both parents	constitutional WES	Germline	Germline variant	NM_001754.4	RUNX1	c.806-2A>G, r.Spl?	Heterozygous; splice site
Myeloid	14-19750	AML	Blood-constitutional	Proband + both parents	constitutional WES	Germline	Germline VOUS	NM_181507.1	HPS5	c.2518G>A, p.E840K	Compound heterozygous; missense
Myeloid	14-19750	AML	Blood-constitutional	Proband + both parents	constitutional WES	Germline	Germline VOUS	NM_181507.1	HPS5	c.3045G>A, p.M1015I	Compound heterozygous; missense
Myeloid	PIP14-45760	AML (Myeloid sarcoma)	Relapse	T1: Epidural tumor (AML)	tumor-normal WES	Somatic	Tier 2	NM_002524.4	NRAS	c.38G>A, p.G13D	Missense
Myeloid	PIP14-45760	AML (Myeloid sarcoma)	Relapse	T1: Epidural tumor (AML)	tumor-normal WES	Somatic	Tier 4	NM_003502.3	AXIN1	c.2135G>A, p.R712Q	Missense
Myeloid	PIP14-45760	AML (Myeloid sarcoma)	Relapse	T1: Epidural tumor (AML)	tumor-normal WES	Somatic	Tier 2	NM_004456.4	EZH2	c.2014T>C, p.F672L	Missense
Myeloid	PIP14-45760	AML (Myeloid sarcoma)	Relapse	T1: Epidural tumor (AML)	tumor-normal WES	Somatic	Tier 2	NM_006306.2	SMC1A	c.3062C>T, p.A1021V	Missense
Myeloid	PIP14-45760	AML (Myeloid sarcoma)	Relapse	T1: Epidural tumor (AML)	tumor-normal WES	Somatic	Tier 4	NM_006521.4	TFE3	c.1095G>T, p.R365S	Missense
Myeloid	PIP14-45760	AML (Myeloid sarcoma)	Relapse	T1: Epidural tumor (AML)	tumor-normal WES	Somatic	Tier 4	NM_004239.3	TRIP11	c.1180C>G, p.L394V	Missense
Myeloid	PIP14-45760	AML (Myeloid sarcoma)	Relapse	T1: Epidural tumor (AML)	tumor-normal WES	Somatic	Tier 2	NM_005120.2	MED12	c.2226+1G>A, p.?	Splice site
Myeloid	PIP14-45760	AML (Myeloid sarcoma)	Relapse	T1: Epidural tumor (AML)	tumor-normal WES	Somatic	Tier 2	NM_001015877.1	PHF6	c.821G>A, p.R274Q	Missense
Myeloid	PIP14-45760	AML (Myeloid sarcoma)	Relapse	T1: Epidural tumor (AML)	tumor-normal WES	Somatic	Tier 2	NM_00546.4	TP53	c.682G>T, p.D228Y	Missense
Myeloid	PIP14-53198	AML	Relapse	T1: BM (AML)	tumor-normal WES/ RNAseq	Somatic	Tier 2	NM_004364.3	CEBPA	c.939_940insAAG, p.K313_V314insK	In-frame insertion
Myeloid	PIP14-53198	AML	Relapse	T1: BM (AML)	tumor-normal WES/ RNAseq	Somatic	Tier 2	NM_004364.3	CEBPA	c.326_327insC, p.P109fs	Frameshift
Myeloid	PIP14-53198	AML	Relapse	T1: BM (AML)	tumor-normal WES/ RNAseq	Somatic	Tier 2	NM_001127208.2	TET2	c.1156G>T, p.V386L	Missense
Myeloid	PIP14-53198	AML	Relapse	T1: BM (AML)	tumor-normal WES/ RNAseq	Somatic	Tier 2	NM_001015877.1	PHF6	c.840_842>G, p.C280fs	Frameshift
Myeloid	PIP14-15491	AML	Relapse	T1: BM (AML)	tumor-normal WES/ RNAseq	Somatic	Fusion	NUP98: NM_016320 - NSD1: NM_172349	NUP98-NSD1		Frameshift
Myeloid	PIP14-15491	AML	Relapse	T1: BM (AML)	tumor-normal WES/ RNAseq	Somatic	Tier 3	NM_001145661.1	GATA2	c.1114G>A, p.A372T	Missense
Myeloid	PIP14-85546	CML	Relapse	T1: Peripheral blood (CML)	tumor-normal WES/ RNAseq	Somatic	Fusion	BCR: NM_004327.3 - ABL1: NM_007313.2	BCR-ABL1		Fusion
Myeloid	PIP15-68033	MPN	Diagnostic	T1: BM (MPN)	Targeted gene panel	Somatic	Tier 4	NM_004655.3	AXIN2	c.2501G>A, p.R834Q	Missense
Myeloid	PIP15-68033	MPN	Diagnostic	T1: BM (MPN)	Targeted gene panel	Somatic	Tier 4	NM_021922.2	FANCE	c.1424A>G, p.K475R	Missense
Myeloid	PIP15-68033	MPN	Diagnostic	T1: BM (MPN)	Targeted gene panel	Somatic	Tier 4	NM_004441.4	EPHB1	c.2069G>A, p.S690N	Missense
Myeloid	PIP15-63375	AML	Refractory	T1: BM (AML)	Targeted gene panel	Somatic	Tier 2	NM_002834.3	PTPN11	c.181G>T, p.D61Y	Missense
Myeloid	PIP15-63375	AML	Refractory	T1: BM (AML)	Targeted gene panel	Somatic	Tier 2	NM_015559.2	SETBP1	c.2602G>A, p.D868N	Missense
Myeloid	PIP15-63375	AML	Refractory	T1: BM (AML)	Targeted gene panel	Somatic	Tier 4	NM_002839.3	PTPRD	c.172A>C, p.N58H	Missense
Myeloid	PIP15-33031	MDS	Blood-constitutional	Proband + both parents	constitutional WES	Germline	Germline variant	NM_001145661.1	GATA2	c.16delG, p.(E6fs) [de novo]	Heterozygous; frameshift
Myeloid	PIP15-29224	AML	Diagnostic	T1: BM (AML)	tumor-normal WES/ RNAseq	Somatic	Tier 2	NM_002049.3	GATA1	c.113dupC, p.E38*	Nonsense
Myeloid	PIP15-29224	AML	Diagnostic	T1: BM (AML)	tumor-normal WES/ RNAseq	Somatic	Tier 2	NM_000215.3	JAK3	c.1718C>T, p.A573V	Missense
Myeloid	PIP15-29224	AML	Diagnostic	T1: BM (AML)	tumor-normal WES/ RNAseq	Germline	ACMG secondary germline variant	NM_000546.4	TP53	c.644G>A, p.S215N	Missense
Myeloid	PIP15-84578	AML	Diagnostic	T1: BM (AML)	tumor-normal WES/ RNAseq	Somatic	Fusion	CBFA2T3: NM_005187 - GLIS2: NM_032575	CBFA2T3-GLIS2
Myeloid	PIP15-36388	AML	Buccal-constitutional	Proband + both parents	constitutional WES	Germline	Germline VOUS	NM_005041.4	PRF1	c.272C>T, p.Ala91Val	Heterozygous
Myeloid	PIP15-36388	AML	Relapse	T1: BM (AML)	tumor-normal WES/ RNAseq	Somatic	Tier 3	NM_170606.2	MLL3 (KMT2C)	c.2110G>T, p.E704X	Nonsense
Myeloid	PIP14-24794	AML	Diagnostic	T1: BM (AML)	tumor-normal WES/ RNAseq	Somatic	Tier 2	NM_002524.4	NRAS	c.183A>C, p.Q61H	Missense
Myeloid	PIP14-24794	AML	Diagnostic	T1: BM (AML)	tumor-normal WES/ RNAseq	Somatic	Tier 2	NM_004119.2	FLT3	c.2505T>G, p.D835E	Missense
Myeloid	PIP14-24794	AML	Diagnostic	T1: BM (AML)	tumor-normal WES/ RNAseq	Somatic	Tier 2	NM_000222.2	KIT	c.2446G>C, p.D816H	Missense
Myeloid	PIP14-24794	AML	Diagnostic	T1: BM (AML)	tumor-normal WES/ RNAseq	Somatic	Tier 2	NM_001127208.2	TET2	c.3663delT, p.C1221Wfs	Frameshift
Myeloid	PIP14-24794	AML	Diagnostic	T1: BM (AML)	tumor-normal WES/ RNAseq	Somatic	Tier 4	NM_001190737.1	NFIB	c.1330C>T, p.R444X	Nonsense
Myeloid	PIP14-24794	AML	Diagnostic	T1: BM (AML)	tumor-normal WES/ RNAseq	Somatic	Tier 4	NM_007018.4	CNTRL	c.6005G>A, p.R2002H	Missense
Myeloid	PIP14-24794	AML	Diagnostic	T1: BM (AML)	tumor-normal WES/ RNAseq	Somatic	Fusion	CBFB: NM_022845 - MYH11: NM_022844	CBFB-MYH11		Fusion
Myeloid	PIP15-40670	AML	Diagnostic	T1: Peripheral blood (AML)	tumor-normal WES/ RNAseq	Somatic	Tier 2	NM_004985	KRAS	c.38G>A, p.G13D	Missense
Myeloid	PIP15-40670	AML	Diagnostic	T1: Peripheral blood (AML)	tumor-normal WES/ RNAseq	Somatic	Fusion	MLLT10: NM_004641 - KMT2A: NM_005933	MLLT10-KMT2A		In-frame fusion
Myeloid	PIP15-40670	AML	Relapse	T2: BM (AML)	tumor-normal WES/ RNAseq	Somatic	Tier 2	NM_004985	KRAS	c.38G>A, p.G13D	Missense
Myeloid	PIP15-40670	AML	Relapse	T2: BM (AML)	tumor-normal WES/ RNAseq	Somatic	Fusion	KMT2A: NM_005933 - MLLT10: NM_004641	KMT2A-MLLT10		In-frame fusion
Myeloid	PIP15-40670	AML	Relapse	T2: BM (AML)	tumor-normal WES/ RNAseq	Somatic	Fusion	MLLT10: NM_004641 - KMT2A: NM_005933	MLLT10-KMT2A		In-frame fusion
Myeloid	PIP16-19644	AML with chloroma (granulocytic sarcoma)	Diagnostic	T1: Spinal tumor (AML)	Targeted gene panel	Somatic	Tier 2	NM_002520.6	NPM1	c.860_864dup, p.W288fs	Frameshift
Myeloid	PIP16-19644	AML with chloroma (granulocytic sarcoma)	Diagnostic	T1: Spinal tumor (AML)	Targeted gene panel	Somatic	Tier 2	NM_004119	FLT3	c.1987A>C, p.K663Q	Missense
Myeloid	PIP16-19644	AML with chloroma (granulocytic sarcoma)	Diagnostic	T1: Spinal tumor (AML)	Targeted gene panel	Somatic	Tier 2	NM_001195427	SRSF2	c.284C>T, p.P95L	Missense
Myeloid	PIP16-19644	AML with chloroma (granulocytic sarcoma)	Diagnostic	T1: Spinal tumor (AML)	Targeted gene panel	Somatic	Tier 2	NM_152641.2	ARID2	c.1498+1G>A, p.?	Splice site
Myeloid	PIP16-19644	AML with chloroma (granulocytic sarcoma)	Diagnostic	T1: Spinal tumor (AML)	Targeted gene panel	Somatic	Tier 2	NM_002834	PTPN11	c.133G>C, p.V45L	Missense
Myeloid	PIP16-19644	AML with chloroma (granulocytic sarcoma)	Diagnostic	T1: Spinal tumor (AML)	Targeted gene panel	Somatic	Tier 4	NM_005245	FAT1	c.9472C>T, p.R3158W	Missense
Myeloid	PIP16-19644	AML with chloroma (granulocytic sarcoma)	Diagnostic	T1: Spinal tumor (AML)	Targeted gene panel	Somatic	Tier 4	NM_005373	GNAS	c.1395_1399delinsCGACT, p.A467S	Missense
Myeloid	PIP16-19644	AML with chloroma (granulocytic sarcoma)	Diagnostic	T1: Spinal tumor (AML)	Targeted gene panel	Somatic	Tier 4	NM_002107	H3F3A	c.86G>C, p.S29T	Missense
Myeloid	PIP16-19644	AML with chloroma (granulocytic sarcoma)	Diagnostic	T1: Spinal tumor (AML)	Targeted gene panel	Somatic	Tier 4	NM_000545	HNF1A	c.872C>A, p.P291Q	Missense
Myeloid	PIP16-19644	AML with chloroma (granulocytic sarcoma)	Diagnostic	T1: Spinal tumor (AML)	Targeted gene panel	Somatic	Tier 4	NM_003482.3	MLL2 (KMT2D)	c.15845G>A, p.R5282Q	Missense
Myeloid	PIP16-19644	AML with chloroma (granulocytic sarcoma)	Diagnostic	T1: Spinal tumor (AML)	Targeted gene panel	Somatic	Tier 4	NM_006311	NCOR1	c.5924T>G, p.V1975G	Missense
Myeloid	PIP16-19644	AML with chloroma (granulocytic sarcoma)	Diagnostic	T1: Spinal tumor (AML)	Targeted gene panel	Somatic	Tier 4	NM_017763	RNF43	c.2056C>A, p.P686T	Missense
Myeloid	PIP16-19644	AML with chloroma (granulocytic sarcoma)	Diagnostic	T1: Spinal tumor (AML)	Targeted gene panel	Somatic	Tier 4	NM_006306	SMC1A	c.2120G>A, p.G707E	Missense
Myeloid	PIP16-11990	AML	Diagnostic	T1: BM (AML)	tumor-normal WES/ RNAseq	Somatic	Tier 2	NM_002520.6	NPM1	c.860_863dupTCTG, p.W288fs*12	Frameshift
Myeloid	PIP16-11990	AML	Diagnostic	T1: BM (AML)	tumor-normal WES/ RNAseq	Somatic	Tier 2	NM_004119.2	FLT3	c.2503G>T, p.D835Y	Missense
Myeloid	PIP16-11990	AML	Diagnostic	T1: BM (AML)	tumor-normal WES/ RNAseq	Somatic	Tier 2	NM_004119.2	FLT3	c.2028C>G, N676K	Missense
Myeloid	PIP16-11990	AML	Diagnostic	T1: BM (AML)	tumor-normal WES/ RNAseq	Somatic	Tier 2	NM_022552.4	DNMT3A	c.2645G>A, p.R882H	Missense
Myeloid	PIP16-74352	AML	Refractory	T1: BM (AML)	tumor-normal WES/ RNAseq	Somatic	Tier 2	NM_024426.4	WT1	c.646+1dup, p.?,	Splice site
Myeloid	PIP16-74352	AML	Refractory	T1: BM (AML)	tumor-normal WES/ RNAseq	Somatic	Tier 2	NM_001042492.2	NF1	c.2033dup, p.I679Dfs	Frameshift
Myeloid	PIP16-74352	AML	Refractory	T1: BM (AML)	tumor-normal WES/ RNAseq	Germline	Germline variant related to phenotype	NM_000057.2	BLM	c.2207_2212delATCTGAinsTAGATTC, p.Y736Lfs	Heterozygous; frameshift
Myeloid	PIP16-74352	AML	Refractory	T1: BM (AML)	tumor-normal WES/ RNAseq	Somatic	Fusion	RUNX1: NM_001754 - PRDM16: NM_022114	RUNX1-PRDM16		Fusion
Myeloid	PIP16-36180	AML	Refractory	T1: BM (AML)	tumor-normal WES/ RNAseq	Somatic	Fusion	NUP98: NM_005387 - NSD1: NM_022455	NUP98-NSD1		In-frame fusion
Myeloid	PIP16-36180	AML	Refractory	T2: Refractory AML with Chloroma	tumor-normal WES	Somatic	Tier 2	NM_001754.4	RUNX1	c.1203_1204insC, p.S401Lfs	Frameshift
Myeloid	PIP16-36180	AML	Refractory	T2: Refractory AML with Chloroma	tumor-normal WES	Somatic	Tier 2	NM_006912.4	RIT1	c.245_246insACC, p.F82delinsLP	In-frame deletion
Myeloid	PIP16-17704	AML (Myeloid sarcoma)	Relapse	T1: Myeloid sarcoma	tumor-normal WES	Somatic	Tier 2	NM_024424.3	WT1	c.1372C>T, p.R458*	Nonsense
Myeloid	PIP16-17704	AML (Myeloid sarcoma)	Relapse	T1: Myeloid sarcoma	tumor-normal WES	Somatic	Tier 2	NM_024424.3	WT1	c.1142delinsGT, p.S381fs	Frameshift
Myeloid	PIP16-17704	AML (Myeloid sarcoma)	Relapse	T1: Myeloid sarcoma	tumor-normal WES	Somatic	Tier 2	NM_001754.4	RUNX1	c.1123_1124dupAG, p.T375fs	Frameshift
Myeloid	PIP16-52681	AML	Relapse	T1: BM (AML)	tumor-normal WES/ RNAseq	Somatic	Tier 2	NM_024424.3	WT1	c.1108dupC, R370fs	Frameshift
Myeloid	PIP16-52681	AML	Relapse	T1: BM (AML)	tumor-normal WES/ RNAseq	Somatic	Tier 2	NM_024424.3	WT1	c.1109delGinsCT, R370fs	Frameshift
Myeloid	PIP16-52681	AML	Relapse	T1: BM (AML)	tumor-normal WES/ RNAseq	Somatic	Tier 2	NM_024424.3	WT1	c.1110dupT, V371fs	Frameshift
Myeloid	PIP16-52681	AML	Relapse	T1: BM (AML)	tumor-normal WES/ RNAseq	Somatic	Tier 2	NM_002834.3	PTPN11	c.226G>A, p.E76K	Missense
Myeloid	PIP16-52681	AML	Relapse	T1: BM (AML)	tumor-normal WES/ RNAseq	Somatic	Fusion	NUP98: NM_005387 - NSD1: NM_022455	NUP98-NSD1		Fusion
Myeloid	PIP16-94043	AML	Diagnostic	T1: BM (AML)	tumor-normal WES/ RNAseq	Somatic	Tier 2	NM_004119	FLT3	c.2508_2510delCAT, p.I836del	In-frame deletion
Myeloid	PIP16-94043	AML	Diagnostic	T1: BM (AML)	tumor-normal WES/ RNAseq	Somatic	Fusion	KMT2A: NM_005933 - MLLT3: NM_004529	KMT2A-MLLT3
Myeloid	PIP16-94043	AML (Myeloid sarcoma)	Relapse	T2: Cerebellopontine angle tumor (Myeloid Sarcoma)	tumor-normal WES/ RNAseq	Somatic	Tier 2	NM_002524.4	NRAS	c.183A>C, p.Gln61His	Missense
Myeloid	PIP16-94043	AML (Myeloid sarcoma)	Relapse	T2: Cerebellopontine angle tumor (Myeloid Sarcoma)	tumor-normal WES/ RNAseq	Somatic	Fusion	KMT2A: NM_005933 - MLLT3: NM_004529	KMT2A-MLLT3		Fusion
Myeloid	PIP16-17446	AML	Relapse	T1: Chloroma	tumor-normal WES	Somatic	Tier 2	NM_033360.2	KRAS	c.183A>C, p.Q61H	Missense
Myeloid	PIP16-17446	AML	Relapse	T1: Chloroma	tumor-normal WES	Somatic	Tier 4	NM_005235.2	ERBB4	c.1314G>T, p.K438N	Missense
Myeloid	PIP16-17446	AML	Relapse	T1: Chloroma	tumor-normal WES	Somatic	Tier 4	NM_018890.3	RAC1	c.101C>T, p.P34L	Missense
Myeloid	PIP16-17446	AML	Relapse	T1: Chloroma	tumor-normal WES	Germline	ACMG secondary germline variant	NM_020975.4	RET	c.2410G>A, p.V804M	Heterozygous; missense
Myeloid	PIP16-17446	AML	Relapse	T1: Chloroma	tumor-normal WES	Germline	Germline VOUS	NM_020975.4	RET	c.2832C>G, p.I944M	Heterozygous
Myeloid	PIP17-64852	AML	Relapse	T1: Peripheral blood (AML)	tumor-normal WES/ RNAseq	Somatic	Tier 2	NM_004119.2	FLT3	c.2542G>C, p.A848P	Missense
Myeloid	PIP17-64852	AML	Relapse	T1: Peripheral blood (AML)	tumor-normal WES/ RNAseq	Somatic	Tier 2	NM_004119.2	FLT3	c.1774G>T, p.V592F	Missense
Myeloid	PIP17-64852	AML	Relapse	T1: Peripheral blood (AML)	tumor-normal WES/ RNAseq	Somatic	Tier 2	NM_024426.4	WT1	c.1198_1199delAA, p.K400Efs	Frameshift
Myeloid	PIP17-64852	AML	Relapse	T1: Peripheral blood (AML)	tumor-normal WES/ RNAseq	Somatic	Fusion	CBFB: NM_022845; NM_001755 - MYH11: NM_001040113; NM_002474; NM_022844; NM_001040114	CBFB-MYH11		Fusion
Histiocytic disorder	14-19751	HLH	Buccal-constitutional	Proband + both parents	constitutional WES	Germline	Germline variant	NM_003482	MLL2 (KMT2D)	c.11640_11640delG, p.M3881Cfs*9	Compound heterozygous; frameshift
Histiocytic disorder	14-19751	HLH	Buccal-constitutional	Proband + both parents	constitutional WES	Germline	Germline variant	NM_003482	MLL2 (KMT2D)	c.15631G>A, p.E5211K	Compound heterozygous; missense
Histiocytic disorder	PIP15-46877	HLH	Blood-constitutional	Proband + both parents	constitutional WES	Germline	Germline variant	NM_001167.3	XIAP	c.1328G>C, p.R443P	Missense
Histiocytic disorder	PIP15-90485	HLH	Blood-constitutional	Proband + both parents	constitutional WES	Germline	Germline variant	NM_015991.2	C1QA	c.622C>T, p.Gln208Ter	Homozygous; Nonsense
Histiocytic disorder	PIP17-13525	LCH	Diagnostic	T1: Skin	Targeted gene panel	Somatic	Tier 4	NM_001429.3	EP300	c.5061+5G>A, p.?	Splice site
Histiocytic disorder	PIP17-13525	LCH	Diagnostic	T1: Skin	Targeted gene panel	Somatic	Tier 4	NM_001101669.1	INPP4B	c.688+2T>A, p.?	Splice site
Histiocytic disorder	PIP17-13525	LCH	Diagnostic	T1: Skin	Targeted gene panel	Somatic	Tier 4	NM_130446	KLHL6	c.393C>A, p.Y131*	Nonsense
Lymphoma	PIP13-72282	HTCL	Relapse	T1: Spleen	tumor-normal WES/ RNAseq	Somatic	Tier 4	NM_020732	ARID1B	c.869A>C, p.Y290S	Missense
Lymphoma	PIP13-72282	HTCL	Relapse	T1: Spleen	tumor-normal WES/ RNAseq	Somatic	Tier 4	NM_001005271	CHD3	c.1733A>G, p.E578G	Missense
Lymphoma	PIP13-72282	HTCL	Relapse	T1: Spleen	tumor-normal WES/ RNAseq	Somatic	Tier 2	NM_002227.2	JAK1	c.3076A>G, p.K1026E	Missense
Lymphoma	PIP13-72282	HTCL	Relapse	T1: Spleen	tumor-normal WES/ RNAseq	Somatic	Tier 2	NM_004985.4	KRAS	c.40G>A, p.V14I	Missense
Lymphoma	PIP13-72282	HTCL	Relapse	T1: Spleen	tumor-normal WES/ RNAseq	Somatic	Tier 2	NM_012448.3	STAT5B	c.2110A>C, p.I704L	Missense
Lymphoma	PIP14-57679	ALCL	Diagnostic	T1: Liver	tumor-normal WES	Germline	Germline variant	NM_030621.3	DICER1	c.1825G>T, p.D609Y	Missense
Lymphoma	PIP14-57679	ALCL	Diagnostic	T1: Liver	tumor-normal WES	Somatic	Tier 4	NM_030621.3	DICER1	c.5580G>T, p.M1860I	Missense
Lymphoma	PIP14-57679	ALCL	Diagnostic	T1: Liver	tumor-normal WES	Somatic	Tier 4	NM_030621.3	DICER1	c.5593G>A, p.A1865T	Missense
Lymphoma	PIP14-57679	ALCL	Diagnostic	T1: Liver	tumor-normal WES	Somatic	Tier 4	NM_014516.3	CNOT3	c.1390_1391insTC, p.P464Lfs	Frameshift
Lymphoma	PIP17-73490	HTCL	Diagnostic	T1: Spleen	tumor-normal WES/ RNAseq	Somatic	Tier 2	NM_033360	KRAS	c.35G>T, G12V	Missense
Lymphoma	PIP17-73490	HTCL	Diagnostic	T1: Spleen	tumor-normal WES/ RNAseq	Somatic	Tier 2	NM_133433	NIPBL	c.5506C>T, p.R1837*	Nonsense
Lymphoma	PIP17-73490	HTCL	Diagnostic	T1: Spleen	tumor-normal WES/ RNAseq	Somatic	Tier 2	NM_003537	HIST1H3B	c.83A>T, p.K28M ("K27M")	Missense
Lymphoma	PIP17-73490	HTCL	Diagnostic	T1: Spleen	tumor-normal WES/ RNAseq	Somatic	Tier 2	NM_012448.3	STAT5B	c.2135T>A, p.V712E	Missense

## Sheet: Variant Classification
CUMC Laboratory of Personalized Genomic Medicine: Clinical Variant Classification and Reporting
Tier 1: Actionable somatic mutations associated with tumor type
Tier 2: Somatic mutations in targeted pathways; actionable somatic mutations in other tumor types; somatic mutations in well-established cancer genes
Tier 3: Other somatic mutations in cancer genes
Tier 4: Somatic variants of uncertain significance
Germline Variant
Germline VOUS
Secondary Germline Variants (ACMG)
Secondary Germline Variants (ACMG) VOUS
Germline Variants Related to Phenotype
Germline Variants Affecting Therapy
Copy Number Changes
Transcriptome:
1. Fusions
2. Expression outliers
